# Supplementary material for: Impact of Enniatin B and Beauvericin on Lysosomal Cathepsin B Secretion and Apoptosis Induction
Source: Int J Mol Sci. 2023 Jan 19;24(3):2030. doi: 10.3390/ijms24032030 (PMC9916760; doi:10.3390/ijms24032030)
Supplement: Supplementary file 1 [file ijms-24-02030-s001.zip]

Archive with 1 entries (1 files):
- ijms-2094404-supplementary.pdf
